# Supplementary material for: Rare allele of HvLox-1 associated with lipoxygenase activity in barley (Hordeum vulgare L.)
Source: Theor Appl Genet. 2014 Sep 12;127(10):2095–103. doi: 10.1007/s00122-014-2362-3 (PMC4180031; doi:10.1007/s00122-014-2362-3)
Supplement: Supplementary file 3 — Supplementary material 3 (XLSX 13 kb) [file 122_2014_2362_MOESM3_ESM.xlsx]

## Sheet: Table S2
Table S2. Barley germplasm used for allele mining and haplotype analysis of HvLox1.
Serial number	Accession ID or name	Haplotype number of HvLox1	Row-type	Hull type	Origin
1	Morex	H1	6	hulled	USA
2	Bowman	H1	2	hulled	USA
3	Barke	H1	2	hulled	European
4	ZDM00008	H2	6	hulless	Bei-Jing
5	ZDM00028	H5	6	hulled	He-Bei
6	ZDM00029	H5	6	hulled	He-Bei
7	ZDM00037	H3	6	hulled	He-Bei
8	ZDM00072	H2	6	hulless	He-Bei
9	ZDM00114	H2	6	hulless	Shan-Xi
10	ZDM00159	H2	6	hulled	Shan-Xi
11	ZDM00262	H3	6	hulled	Shan-Dong
12	ZDM00279	H6	6	hulled	Shan-Dong
13	ZDM00417	H2	6	hulless	Shan-Dong
14	ZDM00470	H2	6	hulless	Shan-Dong
15	ZDM00586	H5	6	hulled	He-Nan
16	ZDM00626	H7	6	hulled	He-Nan
17	ZDM00677	H7	6	hulled	He-Nan
18	ZDM00691	H5	6	hulled	He-Nan
19	ZDM00797	H3	6	hulled	He-Nan
20	ZDM00878	H2	6	hulless	He-Nan
21	ZDM00985	H2	6	hulled	Shaan-Xi
22	ZDM01090	H5	6	hulless	Shaan-Xi
23	ZDM01224	H2	6	hulled	Hei-Longjiang
24	ZDM01424	H2	6	hulled	Inner Mongolia
25	ZDM01556	H2	6	hulless	Qing-Hai
26	ZDM01580	H2	6	hulless	Qing-Hai
27	ZDM01585	H2	6	hulless	Qing-Hai
28	ZDM01590	H2	6	hulless	Qing-Hai
29	ZDM01595	H2	6	hulless	Qing-Hai
30	ZDM01596	H2	6	hulless	Qing-Hai
31	ZDM01605	H4	6	hulless	Qing-Hai
32	ZDM01650	H2	6	hulless	Qing-Hai
33	ZDM01678	H2	6	hulless	Qing-Hai
34	ZDM01686	H2	6	hulless	Qing-Hai
35	ZDM01704	H2	6	hulless	Qing-Hai
36	ZDM01881	H4	6	hulled	Jiang-Su
37	ZDM02079	H2	6	hulled	Jiang-Su
38	ZDM02194	H3	6	hulless	Jiang-Su
39	ZDM02234	H2	6	hulless	Jiang-Su
40	ZDM02436	H4	6	hulled	Jiang-Su
41	ZDM02600	H3	6	hulled	An-Hui
42	ZDM03098	H2	6	hulless	Zhe-Jiang
43	ZDM03365	H2	6	hulless	Jiang-Xi
44	ZDM03530	H4	6	hulled	Hu-Nan
45	ZDM03531	H2	6	hulled	Hu-Nan
46	ZDM03589	H4	6	hulled	Fu-Jian
47	ZDM03595	H4	6	hulled	Fu-Jian
48	ZDM03663	H4	6	hulled	Guang-Xi
49	ZDM03669	H2	6	hulless	Guang-Xi
50	ZDM03692	H2	6	hulled	Si-Chuan
51	ZDM03733	H2	6	hulless	Si-Chuan
52	ZDM03779	H2	6	hulless	Si-Chuan
53	ZDM03835	H2	6	hulless	Si-Chuan
54	ZDM03953	H5	6	hulled	Yun-Nan
55	ZDM03956	H2	6	hulled	Yun-Nan
56	ZDM03968	H5	6	hulled	Yun-Nan
57	ZDM04001	H5	6	hulled	Yun-Nan
58	ZDM04118	H5	6	hulless	Yun-Nan
59	ZDM04263	H2	6	hulless	Tibet
60	ZDM04348	H2	6	hulless	Tibet
61	ZDM04604	H2	6	hulless	Tibet
62	ZDM04908	H2	6	hulless	Tibet
63	ZDM05209	H4	6	hulless	Inner Mongolia
64	ZDM05300	H7	6	hulled	Shan-Dong
65	ZDM05391	H2	6	hulled	Yun-Nan
66	ZDM05605	H2	6	hulless	Tibet
67	ZDM05813	H2	6	hulless	Tibet
68	ZDM06034	H2	6	hulless	Tibet
69	ZDM06227	H2	6	hulless	Tibet
70	ZDM06415	H2	6	hulless	Tibet
71	ZDM06728	H2	6	hulless	Tibet
72	ZDM07040	H2	6	hulless	Tibet
73	ZDM07388	H2	6	hulless	Tibet
74	ZDM07766	H2	6	hulless	Tibet
75	ZDM07900	H2	6	hulled	Gan-Su
76	ZDM08055	H2	6	hulless	Gan-Su
77	ZDM08204	H2	6	hulless	Qing-Hai
78	ZDM08796	H2	6	hulled	Si-Chuan
79	ZDM08926	H2	6	hulless	Si-Chuan
80	ZDM09075	H2	6	hulled	Gui-Zhou
Note: accessions highlighted in yellow were considered twice (null-LOX1 lines).
