# Supplementary material for: Rare allele of HvLox-1 associated with lipoxygenase activity in barley (Hordeum vulgare L.)
Source: Theor Appl Genet. 2014 Sep 12;127(10):2095–103. doi: 10.1007/s00122-014-2362-3 (PMC4180031; doi:10.1007/s00122-014-2362-3)
Supplement: Supplementary file 4 — Supplementary material 4 (XLSX 20 kb) [file 122_2014_2362_MOESM4_ESM.xlsx]

## Sheet: Table S3
Table S3. Natural allelic variation in the HvLox1 gene using cv. Morex as a standard.
Genomic region		Promoter (1500bp)																																	Exon 1 (193bp)			Intron 1 (542bp)							Exon 2 (296bp)		Intron 2 (634bp)
nt position	-1429	-1420	-1417	-1406	-1363	-1343~1346	-1323	-1293	-1235	-1202~-1205	-1180	-1172	-1141	-1069	-1056	-1045~1049	-960	-945	-898	-839	-824	-810	-803	-666	-655	-599	-555	-506	-437	-403	-381	-359	-317~322	-161~166	159 (3)	184 (1)	192 (3)	300	558	630~631	646~647	668	691	720	863 (3)	1004 (3)	1040	1117	1133
nt change	A→C	G→A	C→A	C→T	G→A	TAGT→CACA	T→A	T→A	G→A	CTTG→AGTA	C→T	C→T	A→G	T→G	G→A	ACCGA→GCTGG	A→G	T→C	C→Ｔ	A→G	A→G	T→C	T→C	G→Ｔ	G→C	C→T	T→C	G→C	G→C	C→G	G→A	A→G	CATGCA	ACCGGG	C→A	G→A	A→C	A→G	A→G	CC→TT, CT	AACTCGACT	G→A	T→C	G→T	G→C	A→C	A→T	A→C	G→C
Variation description	TATA-box→ARE					non→2 G-Box		non→CAAT-box		non→TATA-box	CAAT-box & CATT-motif→non	non→GARE-motif					non→Sp1				non→2 Sp1	EIRE→Unnamed__4			non→G-Box		Skn-1_motif→non			ATCC-motif→CGTCA-motif /TGACG-motif & Skn-1_motif			del.6	del.6	no (T)	V→I	Q→H				ins.9				no (G)	no (R)
aa position																																			53	62	64								107	154
Haplotype	SNP-1	SNP-2	SNP-3	SNP-4	SNP-5	MNP-1	SNP-6	SNP-7	SNP-8	MNP-2	SNP-9	SNP-10	SNP-11	SNP-12	SNP-13	MNP-3	SNP-14	SNP-15	SNP-16	SNP-17	SNP-18	SNP-19	SNP-20	SNP-21	SNP-22	SNP-23	SNP-24	SNP-25	SNP-26	SNP-27	SNP-28	SNP-29	InDel-1	InDel-2	SNP-30	SNP-31	SNP-32	SNP-33	SNP-34	MNP-4	InDel-3	SNP-35	SNP-36	SNP-37	SNP-38	SNP-39	SNP-40	SNP-41	SNP-42
H1	A	G	C	C	G	TAGT	T	T	G	CTTG	C	C	A	T	G	ACCGA	A	T	C	A	A	T	T	G	G	C	T	G	G	C	G	A	CATGCA	ACCGGG	C	G	A	A	A	CC	.........	G	T	G	G	A	A	A	G
H2	C	A	A	T	A	CACA	A	A	A	AGTA	T	T	G	G	A	GCTGG	G	C	T	G	G	C	C	T	C	T	C	C	G	G	G	G	......	......	C	A	A	G	G	TT	AACTCGACT	G	C	T	G	C	T	C	C
H3	C	A	A	T	A	CACA	A	A	A	AGTA	T	T	G	G	A	GCTGG	G	C	T	G	G	C	C	T	C	T	C	C	G	G	G	G	......	......	A	G	C	A	G	CT	AACTCGACT	G	C	T	C	C	T	C	C
H4	C	A	A	T	A	CACA	A	A	A	AGTA	T	T	G	G	A	GCTGG	G	C	T	G	G	C	C	T	C	T	C	C	C	C	A	A	......	ACCGGG	A	G	C	A	G	TT	AACTCGACT	G	C	T	C	C	T	C	G
H5	C	A	A	T	A	CACA	A	A	A	AGTA	T	T	G	G	A	GCTGG	G	C	T	G	G	C	C	T	C	T	C	C	G	G	G	G	......	ACCGGG	A	G	C	A	G	TT	AACTCGACT	G	C	T	C	C	T	C	G
H6	C	A	A	T	A	CACA	A	A	A	AGTA	T	T	G	G	A	GCTGG	G	C	T	G	G	C	C	T	C	T	C	C	G	G	G	G	......	......	A	G	C	A	G	TT	AACTCGACT	G	C	T	C	C	T	C	G
H7	C	A	A	T	A	CACA	A	A	A	AGTA	T	T	G	G	A	GCTGG	G	C	T	G	G	C	C	T	C	T	C	C	C	C	A	A	......	ACCGGG	A	G	C	A	G	TT	AACTCGACT	G	C	T	C	C	T	C	G
[truncated: 55 more columns]
